# Supplementary material for: Fitness Costs of the Glutathione S-Transferase Epsilon 2 (L119F-GSTe2) Mediated Metabolic Resistance to Insecticides in the Major African Malaria Vector Anopheles Funestus
Source: Genes (Basel). 2018 Dec 19;9(12):645. doi: 10.3390/genes9120645 (PMC6316527; doi:10.3390/genes9120645)
Supplement: Supplementary file 1 [file genes-09-00645-s001.zip]

Archive with 2 entries (2 files):
- Supplementary table S2.pdf
- Supplementary table S1.pdf
